# Supplementary material for: Genomic and metabolic uniformity across diverse observed ecological contexts suggest that interactions of Pestalotiopsis formosana and P. neolitseae are context-dependent
Source: IMA Fungus. 2026 May 28;17:e192779. doi: 10.3897/imafungus.17.192779 (PMC13237565; doi:10.3897/imafungus.17.192779)
Supplement: Supplementary material 1 — Additional tables [file imafungus-17-e192779-s001.xlsx]

## Sheet: S1
Supplementary Table S1. Datasets used in the phylogenetic analysis.
Taxon	Strain number	GenBank accession number
		ITS	tub2	tef1-α
Neopestalotiopsis protearum	CBS 114178	JN712498	KM199463	KM199542
Pestalotiopsis abietis	CFCC 53011	MK397013	MK622280	MK622277
Pestalotiopsis adusta	ICMP 6088	JX399006	JX399037	JX399070
Pestalotiopsis aggestorum	LC6301	KX895015	KX895348	KX895234
Pestalotiopsis anacardiacearum	IFRDCC 2397	KC247154	KC247155	KC247156
Pestalotiopsis anhuiensis	CFCC 54791	ON007028	ON005056	ON005045
Pestalotiopsis appendiculata	CGMCC 3.23550	OP082431	OP185516	OP185509
Pestalotiopsis arceuthobii	CBS 434.65	KM199341	KM199427	KM199516
Pestalotiopsis arengae	CBS 331.92	KM199340	KM199426	KM199515
Pestalotiopsis australasiae	CBS 114126	KM199297	KM199409	KM199499
Pestalotiopsis australis	CBS 114193	KM199332	KM199383	KM199475
Pestalotiopsis biciliata	CBS 124463	KM199308	KM199399	KM199505
Pestalotiopsis brachiata	CGMCC 3.18151 = LC2988	KX894933	KX895265	KX895150
Pestalotiopsis brassicae	CBS 170.26	KM199379	NA	KM199558
Pestalotiopsis camelliae	MFLUCC 12-0277	JX399010	JX399041	JX399074
Pestalotiopsis camelliae-japonicae	ZHKUCC 23-0826	OR258040	OR251483	OR251480
Pestalotiopsis camelliae-oleiferae	CSUFTCC 08	OK493593	OK562368	OK507963
Pestalotiopsis cangshanensis	CGMCC 3.23544	OP082426	OP185517	OP185510
Pestalotiopsis castanopsidis	CFCC 54430	OK339732	OK358508	OK358493
Pestalotiopsis chamaeropis	CBS 186.71	KM199326	KM199391	KM199473
Pestalotiopsis changjiangensis	CFCC 54314	OK339739	OK358515	OK358500
Pestalotiopsis chaoyangensis	CFCC 55549	OQ344763	OQ410584	OQ410582
Pestalotiopsis chiangmaiensis	MFLUCC 22-0127	OP497990	OP752137	OP753374
Pestalotiopsis chiaroscuro	BRIP 72970	OK422510	OK423752	OK423753
Pestalotiopsis chinensis	MFLUCC 12-0273	JX398995	NA	NA
Pestalotiopsis clavata	MFLUCC 12-0268	NR120182	JX399025	JX399056
Pestalotiopsis colombiensis	CBS 118553	KM199307	KM199421	KM199488
Pestalotiopsis cyclobalanopsidis	CFCC 54328	OK339735	OK358511	OK358496
Pestalotiopsis daliensis	CGMCC 3.23548	OP082429	OP185518	OP185511
Pestalotiopsis dianellae	CBS 143421	NR156664	MG386164	NA
Pestalotiopsis digitalis	ICMP 5434	KP781879	KP781883	NA
Pestalotiopsis dilucida	CGMCC 3.18154 = LC3232	KX894961	KX895293	KX895178
Pestalotiopsis diploclisiae	CBS 115587	KM199320	KM199419	KM199486
Pestalotiopsis disseminata	CBS 118552	MH553986	MH554652	MH554410
Pestalotiopsis diversiseta	MFLUCC 12-0287	NR120187	JX399040	JX399073
Pestalotiopsis doitungensis	MFLUCC 14-0090	MK993573	MK975836	MK975831
Pestalotiopsis dracaenae	HGUP 4037	MT596515	MT598645	MT598644
Pestalotiopsis dracaenicola	MFLUCC 18-0913	MN962731	MN962733	MN962732
Pestalotiopsis dracontomelonis	MFLUCC 10-0149	NR168755	NA	KP781880
Pestalotiopsis eleutherococci	HMJAU 60189	NR182556	NA	NA
Pestalotiopsis endophytica	MFLUCC 18-0932	NR172439	NA	MW417119
Pestalotiopsis ericacearum	IFRDCC 2439	KC537807	KC537821	KC537814
Pestalotiopsis etonensis	BRIP 66615	MK966339	MK977634	MK977635
Pestalotiopsis ficicola	SAUCC 230046	OQ691974	OQ718749	OQ718691
Pestalotiopsis ficicrescens	GUCC 21556	MZ477311	MZ868301	MZ868328
Pestalotiopsis foliicola	CFCC 54440	ON007029	ON005057	ON005046
Pestalotiopsis formosana	NTUCC 17-009 (= BG011)	MH809381	MH809385	MH809389
Pestalotiopsis formosana	NTUPPMCC 21-035 (= SCL-4)	PQ655013	PQ658879	PQ658948
Pestalotiopsis formosana	NTUPPMCC 22-221 (= TUL-4)	PX138908	PX206069	PX206070
Pestalotiopsis furcata	MFLUCC 12-0054	NR120087	JQ683708	JQ683740
Pestalotiopsis fusoidea	CGMCC 3.23545	OP082427	OP185519	OP185512
Pestalotiopsis gibbosa	NOF 3175	LC311589	LC311590	LC311591
Pestalotiopsis grevilleae	CBS 114127	KM199300	KM199407	KM199504
Pestalotiopsis guangdongensis	ZHKUCC 22-0016	ON180762	ON221548	ON221520
Pestalotiopsis guangxiensis	CFCC 54308	OK339737	OK358513	OK358498
Pestalotiopsis guizhouensis	CFCC 54803	ON007035	ON005063	ON005052
Pestalotiopsis hainanensis	PSHI2004Endo166	DQ334863	DQ137861	NA
Pestalotiopsis hawaiiensis	CBS 114491	KM199339	KM199428	KM199514
Pestalotiopsis hispanica	CBS 115391	NR161080	MH554640	MH554399
Pestalotiopsis hollandica	CBS 265.33	KM199328	KM199388	KM199481
Pestalotiopsis humicola	CBS 336.97	KM199317	KM199420	KM199484
Pestalotiopsis hunanensis	CSUFTCC 15	OK493599	OK562374	OK507969
Pestalotiopsis hydei	MFLUCC 20-0135	NR172003	MW251112	MW251113
Pestalotiopsis iberica	CAA 1004	MW732248	MW759035	MW759038
Pestalotiopsis inflexa	MFLUCC 12-0270	NR111789	JX399039	JX399072
Pestalotiopsis intermedia	MFLUCC 12-0259	JX398993	JX399028	JX399059
Pestalotiopsis italiana	MFLUCC 12-0657	KP781878	KP781882	KP781881
Pestalotiopsis jesteri	CBS 109350	NR11944	KM199468	NA
Pestalotiopsis jiangsuensis	CFCC 59538	OR533577	OR539191	OR539186
Pestalotiopsis jiangxiensis	CGMCC 3.18218 = LC4399	KX895009	KX895341	KX895227
Pestalotiopsis jinchanghensis	CGMCC 3.18158 = LC6636	KX895028	KX895361	KX895247
Pestalotiopsis kaki	KNU-PT-1804	LC552953	LC552954	LC553555
Pestalotiopsis kandelicola	NCYUCC 19-0355	MT560722	MT563099	MT563101
Pestalotiopsis kenyana	CBS 442.67	KM199302	KM199395	KM199502
Pestalotiopsis knightiae	CBS 114138	KM199310	KM199408	KM199497
Pestalotiopsis krabiensis	MFLUCC 16-0260	NR168199	MH412722	MH388395
Pestalotiopsis kunmingensis	PSHI2002Endo766	AY373376	DQ333576	NA
Pestalotiopsis leucadendri	CBS 121417	MH553987	MH554654	MH554412
Pestalotiopsis licualicola	HGUP 4057	KC492509	KC481683	KC481684
Pestalotiopsis lijiangensis	CFCC 50738	KU860520	NA	NA
Pestalotiopsis linearis	MFLUCC 12-0271	NR120183	JX399027	JX399058
Pestalotiopsis linguae	ZHKUCC 22-0159	OP094104	OP186108	OP186110
Pestalotiopsis lithocarpi	CFCC 55100	OK339742	OK358518	OK358503
Pestalotiopsis loeiana	MFLUCC 22-0123	OP497988	OP713769	OP737881
Pestalotiopsis lushanensis	CGMCC 3.18160 = LC4344	KX895005	KX895337	KX895223
Pestalotiopsis macadamiae	BRIP 63738b	KX186588	KX186680	KX186621
Pestalotiopsis malayana	CBS 102220	KM199306	KM199411	KM199482
Pestalotiopsis manyueyuanensis	NTUPPMCC 18-165	OR125060	OR126306	OR126313
Pestalotiopsis menhaiensis	CGMCC 3.18250	KU252272	KU252488	KU252401
Pestalotiopsis monochaeta	CBS 144.97	NR147554	KM199386	KM199479
Pestalotiopsis montellica	MFLUCC 12-0279	JX399012	JX399043	JX399076
Pestalotiopsis multicolor	CFCC 59981	OQ626676	OQ714336	OQ714341
Pestalotiopsis nanjingensis	CSUFTCC 16	OK493602	OK562377	OK507972
Pestalotiopsis nanningensis	CSUFTCC 10	OK493596	OK562371	OK507966
Pestalotiopsis neolitseae	NTUCC 17-011 (= BG002)	MH809383	MH809387	MH809391
Pestalotiopsis neolitseae	NTUPPMCC 21-036 (= SCL-2)	PQ655012	PQ658878	PQ658944
Pestalotiopsis neolitseae	NTUPPMCC 21-037 (= SCL-5)	PQ655014	PQ658880	PQ658945
Pestalotiopsis novae-hollandiae	CBS 130973	NR147557	KM199425	KM199511
Pestalotiopsis oryzae	CBS 353.69	KM199299	KM199398	KM199496
Pestalotiopsis pallidotheae	MAFF 240993	NR111022	LC311584	LC311585
Pestalotiopsis pandanicola	MFLUCC 16-0255	MH388361	MH412723	MH388396
Pestalotiopsis papuana	CBS 331.96	KM199321	KM199413	KM199491
Pestalotiopsis parva	CBS 265.37	KM199312	KM199404	KM199508
Pestalotiopsis phoebes	SAUCC 230093	OQ692028	OQ718803	OQ718745
Pestalotiopsis photinicola	GZCC 16-0028	KY092404	KY047663	KY047662
Pestalotiopsis phyllostachydis	ZHKUCC 23-0873	OR343210	OR367676	OR367675
Pestalotiopsis pini	MEAN 1092	MT374680	MT374705	MT374693
Pestalotiopsis pinicola	KUMCC 19-0183	MN412636	MN417507	MN417509
Pestalotiopsis piraubensis	VIC 44199 = COAD 2165	MH627381	MH643773	MH643774
Pestalotiopsis portugallica	CBS 393.48	KM199335	KM199422	KM199510
Pestalotiopsis pyrrosiae-linguae	ZHKUCC 23-0807	OR199902	OR259258	OR259260
Pestalotiopsis rhizophorae	MFLUCC 17-0416	MK764283	MK764349	MK764327
Pestalotiopsis rhododendri	IFRDCC 2399	KC537804	KC537818	KC537811
Pestalotiopsis rhodomyrtus	HGUP 4230	KF412648	KF412642	KF412645
Pestalotiopsis rosarioides	CGMCC 3.23549	OP082430	OP185520	OP185513
Pestalotiopsis rosea	MFLUCC 12-0258	JX399005	JX399036	JX399069
Pestalotiopsis sabal	ZHKUCC 22-0035	ON180775	ON221561	ON221533
Pestalotiopsis scoparia	CBS 176.25	KM199330	KM199393	KM199478
Pestalotiopsis sequoiae	MFLUCC 13-0399	NG063617	NA	NA
Pestalotiopsis shaanxiensis	CFCC 54958	ON007026	ON005054	ON005043
Pestalotiopsis shoreae	MFLUCC 12-0314	NR154910	KJ503814	KJ503817
Pestalotiopsis sichuanensis	CGMCC 3.18244	KX146689	KX146807	KX146748
Pestalotiopsis silvicola	CFCC 55296	ON007032	ON005060	ON005049
Pestalotiopsis smilacicola	MFLUCC 22-0125	OP497991	OP762673	OP753376
Pestalotiopsis sonneratiae	CFCC 57394	ON114184	ON086816	ON086812
Pestalotiopsis sonneratiae	NTUPPMCC 21-044 (= ZSL-4)	PQ655024	PQ658890	PQ658956
Pestalotiopsis spatholobi	SAUCC 231201	OQ692023	OQ718798	OQ718740
Pestalotiopsis spathulata	CBS 356.86	NR147558	KM199423	KM199513
Pestalotiopsis spathuliappendiculata	CBS 144035	MH554172	MH554845	MH554607
Pestalotiopsis suae	CGMCC 3.23546	OP082428	OP185521	OP185514
Pestalotiopsis subshorea	HGUP 4118	NA	NA	NA
Pestalotiopsis taxicola	CFCC 59976	OQ626673	OQ714333	OQ714338
Pestalotiopsis telopeae	CBS 114161	KM199296	KM199403	KM199500
Pestalotiopsis terricola	CBS 141.69	NR161084	MH554680	MH554438
Pestalotiopsis thailandica	MFLUCC 17-1616	NR164471	MK764352	MK764330
Pestalotiopsis trachycarpicola	IFRDCC 2440	NR120109	JQ845945	JQ845946
Pestalotiopsis tumida	CFCC 55158	OK560610	OM158174	OL814524
Pestalotiopsis unicolor	MFLUCC 12-0276	JX398999	JX399030	NA
Pestalotiopsis verruculosa	MFLUCC 12-0274	NR120185	NA	JX399061
Pestalotiopsis xuefengensis	HJHB1	OR493492	OR496887	OR496886
Pestalotiopsis yanglingensis	CGMCC 3.18219 = LC4553	KX895012	KX895345	KX895231
Pestalotiopsis yunnanensis	HMAS 96359	AY373375	NA	NA
Pestalotiopsis zhaoqingensis	ZHKUCC 23-0825	OR233336	OR239062	OR239061
Notes: NA, not available on NCBI. The new sequences are in bold.

## Sheet: S2
Supplementary Table S2. Assembly information and evidence underlying the ecological designations of Pestalotiopsis strains used in this study.
Taxon	Assembly	Sequencing technology	Assembly method	GenBank	BioProject	BioSample	Genome accession	Host / Habitat	Assigned ecological category	Evidence supporting designation
Pestalotiopsis camelliae-oleiferae	NC0098	PacBio	Falcon v. 1.8.8	GCA_022432395.1	PRJNA346296	SAMN05920837	JAJKLJ000000000	Acer rubrum	E	Designation adopted from source publication and associated NCBI metadata; originally reported from asymptomatic host tissue
Pestalotiopsis clavata	JCM 9685	Illumina HiSeq 2500	ALLPATHS-LG v. 51828	GCA_001599175.1	PRJDB3782	SAMD00028333	BCGF00000000	Taxus brevifolia	E	Designation adopted from source publication and associated NCBI metadata; originally reported from asymptomatic host tissue
Pestalotiopsis clavata	YJ-3	Illumina Hiseq X Ten; PacBio RSII	SOAPdenovo v. 2.04; Canu v. 1.7	GCA_030412595.1	PRJNA925307	SAMN32787139	JAQJCZ000000000	Pinus sylvestris var. mongolica	PP	Designation adopted from source publication and associated NCBI metadata; originally reported from symptomatic host tissue
Pestalotiopsis formosana	NTUCC 17-009 (= BG011)	Illumina Novaseq	SPAdes v.3.15.5	Submitted	Submitted	SAMN48886149	JBOZWL000000000	Grass (Poaceae)	S	Recovered from dead or decaying plant material
Pestalotiopsis formosana	NTUPPMCC 21-035 (= SCL-4)	Illumina Novaseq; Oxford Nanopore PromethION	Flye v.2.9.3	Submitted	Submitted	SAMN48886150	JBOZWK000000000	Podocarpus costalis	PP	Recovered from symptomatic host tissue; pathogenicity supported by mycelial-plug inoculation on the original host tissue
Pestalotiopsis formosana	NTUPPMCC 22-221 (= TUL-4)	Illumina Novaseq; Oxford Nanopore PromethION	Flye v.2.9.3	Submitted	Submitted	SAMN48886151	JBOZWJ000000000	Podocarpus costalis	E	Recovered from surface-sterilized asymptomatic host tissue
Pestalotiopsis hainanensis	9143b	Illumina NextSeq; Oxford Nanopore MinION	MaSuRCA v. 3.4.1	GCA_023701735.1	PRJNA732082	SAMN19310977	JAHZSN000000000	Platycladus orientalis	E	Designation adopted from source publication and associated NCBI metadata; originally reported from asymptomatic host tissue
Pestalotiopsis neolitseae	NTUCC 17-011 (= BG002)	Oxford Nanopore MinION	Flye v.2.9.3	Submitted	Submitted	SAMN48886152	JBQVXE000000000	Neolitsea villosa	PP	Recovered from symptomatic host tissue; pathogenicity supported by mycelial-plug inoculation on the original host tissue
Pestalotiopsis neolitseae	NTUPPMCC 21-036 (= SCL-2)	Illumina Novaseq; Oxford Nanopore PromethION	Flye v.2.9.3	Submitted	Submitted	SAMN48886153	JBOZWI000000000	Podocarpus costalis	PP	Recovered from symptomatic host tissue; pathogenicity supported by mycelial-plug inoculation on the original host tissue
Pestalotiopsis sonneratiae	NTUPPMCC 21-044 (= ZSL-4)	Illumina Novaseq	SPAdes v.3.15.5	Submitted	Submitted	SAMN48886154	JBOZWH000000000	Podocarpus costalis	PP	Recovered from symptomatic host tissue; pathogenicity supported by mycelial-plug inoculation on the original host tissue
Note: Assemblies in bold represent new WGS data generated in this study. E, isolate recovered from asymptomatic tissue; PP, isolate recovered from symptomatic tissue; S, isolate collected from dead or decaying material

## Sheet: S3
Supplementary Table S3. Summary of the Biolog FF Microplates carbon use assays (measured in OD readings).
Well	Substrate
A1	Water
A2	Tween 80
A3	N-Acetyl-D-Galactosamine
A4	N-Acetyl-D-Glucosamine
A5	N-Acetyl-D-Mannosamine
A6	Adonitol
A7	Amygdalin
A8	D-Arabinose
A9	L-Arabinose
A10	D-Arabitol
A11	Arbutin
A12	D-Cellobiose
B1	α-Cyclodextrin
B2	β-Cyclodextrin
B3	Dextrin
B4	i-Erythritol
B5	D-Fructose
B6	L-Fucose
B7	D-Galactose
B8	D-Galacturonic Acid
B9	Gentiobiose
B10	D-Gluconic Acid
B11	D-Glucosamine
B12	α-D-Glucose
C1	Glucose-1-Phosphate
C2	Glucuronamide
C3	D-Glucuronic Acid
C4	Glycerol
C5	Glycogen
C6	m-Inositol
C7	2-Keto-D-Gluconic Acid
C8	α-D-Lactose
C9	Lactulose
C10	Maltitol
C11	Maltose
C12	Maltotriose
D1	D-Mannitol
D2	D-Mannose
D3	D-Melezitose
D4	D-Melibiose
D5	α-Methyl-D-Galactoside
D6	β-Methyl-D-Galactoside
D7	α-Methyl-D-Glucoside
D8	β-Methyl-D-Glucoside
D10	D-Psicose
D11	D-Raffinose
D12	L-Rhamnose
D9	Palatinose
E1	D-Ribose
E2	Salicin
E3	Sedoheptulosan
E4	D-Sorbitol
E5	L-Sorbose
E6	Stachyose
E7	Sucrose
E8	D-Tagatose
E9	D-Trehalose
E10	Turanose
E11	Xylitol
E12	D-Xylose
F1	γ-Amino-butyric Acid
F2	Bromosuccinic Acid
F3	Fumaric Acid
F4	β-Hydroxy-butyric Acid
F5	γ-Hydroxy-butyric Acid
F6	p-Hydroxyphenylacetic Acid
F7	α-Keto-glutaric Acid
F8	D-Lactic Acid Methyl Ester
F9	L-Lactic Acid
F10	D-Malic Acid
F11	L-Malic Acid
F12	Quinic Acid
G1	D-Saccharic Acid
G2	Sebacic Acid
G3	Succinamic Acid
G4	Succinic Acid
G5	Succinic Acid Mono-Methyl Ester
G6	N-Acetly-L-Glutamic Acid
G7	Alaninamide
G8	L-Alanine
G9	L-Alanyl-Glycine
G10	L-Asparagine
G11	L-Aspartic Acid
G12	L-Glutamic Acid
H1	Glycyl-L-Glutamic Acid
H2	L-Ornithine
H3	L-Phenylalanine
H4	L-Proline
H5	L-Pyroglutamic Acid
H6	L-Serine
H7	L-Threonine
H8	2-Amino Ethanol
H9	Putrescine
H10	Adenosine
H11	Uridine
H12	Adenosine-5'- Monophosphate

## Sheet: S4
Supplementary Table S4. Information on the substrates added in the carbon source media.
Category	Substrate	Manufacturer
Monosaccharides	Glucose	Bioman Scientific
	Sucrose	Bioman Scientific
Polysaccharides	Apple pectin	Sigma-Aldrich
	Arabic gum	Emperor Chemical
	Arabinogalactan	Tokyo Chemical Industry
	Cellulose	Sigma-Aldrich
	Citrus pectin	Sigma-Aldrich
	Guar gum	Sigma-Aldrich
	Inulin	CBH Qingdao
	Lignin	Sigma-Aldrich
	Soluble starch	PanReac AppliChem
	Xylan	Tokyo Chemical Industry
Crude substrates	Alfalfa meal	Caotouzhuang
	Citrus pulp	-
	Rice bran	-
	Rice hull	-
	Soybeans hulls	Caotouzhuang
	Sugar beet pulp	Caotouzhuang
	Wheat bran	-

## Sheet: S5
Supplementary Table S5. Genomic features of Pestalotiopsis strains used in this study.
Taxon	Assembly	Contigs	Total length (bp)	GC (%)	Largest contig (bp)	N50 (bp)	L50	Coverage (×)	N's/100kbp	Proteins
Pestalotiopsis camelliae-oleiferae	NC0098	24	46406735	52.01	6039008	4451835	5	315	0	14487
Pestalotiopsis clavata	JCM 9685	13	48230023	51.68	8787864	6441926	4	235	97.81	14455
Pestalotiopsis clavata	YJ-3	8	48355658	51.73	8915658	6618053	4	130	0	14423
Pestalotiopsis formosana	NTUCC 17-009 (= BG011)	87	46534695	52.02	4444729	1053688	15	163	2.02	14531
Pestalotiopsis formosana	NTUPPMCC 21-035 (= SCL-4)	9	46658235	52.02	8416021	6493630	4	70	0	14631
Pestalotiopsis formosana	NTUPPMCC 22-221 (= TUL-4)	11	46591446	52.03	8362527	5628165	7	89	0	14518
Pestalotiopsis hainanensis	9143b	104	46255514	52.03	2187781	817980	19	40	0.22	14003
Pestalotiopsis neolitseae	NTUCC 17-011 (= BG002)	7	46847492	52.06	12277094	735522	3	172	0	15946
Pestalotiopsis neolitseae	NTUPPMCC 21-036 (= SCL-2)	15	46808482	52.09	12246205	7352583	3	60	0	14449
Pestalotiopsis sonneratiae	NTUPPMCC 21-044 (= ZSL-4)	155	46423788	52.01	1762207	150994	26	146	0.99	14449
Notes: Assembly statistics and GC content were estimated with QUAST v5.2.0. Ns/100 kbp is the average number of uncalled bases per 100,000 assembly bases. Protein-coding genes were predicted with the BRAKER3 pipeline. Assemblies in bold represent new WGS generated in this study.

## Sheet: S6
Supplementary Table S6. Genome BUSCO completeness assessment of the genomes used in this study.
Taxon	Assembly	Fungi lineage					Ascomycota lineage					Sordariomycetes lineage
		C	S	D	F	M	C	S	D	F	M	C	S	D	F	M
Pestalotiopsis camelliae-oleiferae	NC0098	99	98.9	0.1	0.1	0.9	98.3	97.8	0.5	0.4	1.3	97.2	96.8	0.4	1	1.8
Pestalotiopsis clavata	JCM 9685	98.9	98.8	0.1	0.3	0.8	98.2	97.7	0.5	0.7	1.1	97.3	97	0.3	1	1.7
Pestalotiopsis clavata	YJ-3	99	98.9	0.1	0.3	0.7	98.2	97.8	0.4	0.6	1.2	97.5	97.2	0.3	1	1.5
Pestalotiopsis formosana	NTUCC 17-009 (= BG011)	99.2	99.1	0.1	0	0.8	98.3	97.9	0.4	0.3	1.4	97.5	97.1	0.4	1.1	1.4
Pestalotiopsis formosana	NTUPPMCC 21-035 (= SCL-4)	99.2	99.1	0.1	0	0.8	98.5	98.1	0.4	0.4	1.1	97.5	97.2	0.3	1	1.5
Pestalotiopsis formosana	NTUPPMCC 22-221 (= TUL-4)	99.2	99.1	0.1	0	0.8	98.3	97.9	0.4	0.4	1.3	97.5	97.2	0.3	0.9	1.6
Pestalotiopsis hainanensis	9143b	95.5	95.1	0.4	0.8	3.7	95.7	95.2	0.5	0.7	3.6	94.9	94.6	0.3	1.2	3.9
Pestalotiopsis neolitseae	NTUCC 17-011 (= BG002)	97.1	96.3	0.8	1.3	1.6	96.2	95.6	0.6	1.8	2	94.4	94.1	0.3	3.1	2.5
Pestalotiopsis neolitseae	NTUPPMCC 21-036 (= SCL-2)	98.9	98.8	0.1	0	1.1	97.9	97.6	0.3	0.5	1.6	97.2	96.9	0.3	1.1	1.7
Pestalotiopsis sonneratiae	NTUPPMCC 21-044 (= ZSL-4)	99.2	99.1	0.1	0	0.8	98.3	97.9	0.4	0.5	1.2	97.5	97.3	0.2	1	1.5
Notes: The completeness of the genome assembly was assessed with BUSCO v 5.8.3 in genome mode, with the lineage dataset from OrthoDB v12: Fungi (n = 1,122), Ascomycota (n = 2,826), and Sordariomycetes (n = 4,492). C, Complete BUSCOs; S, Complete and single-copy BUSCOs; D, Complete and duplicated BUSCOs; F, Fragmented BUSCOs; M, Missing BUSCOs. All values in the table are present in percentage. As…

## Sheet: S7
Supplementary Table S7. Protein BUSCO completeness assessment of the genomes used in this study.
Taxon	Assembly	Fungi lineage					Ascomycota lineage					Sordariomycetes lineage
		C	S	D	F	M	C	S	D	F	M	C	S	D	F	M
Pestalotiopsis camelliae-oleiferae	NC0098	99.6	99.5	0.1	0	0.4	99.3	98.9	0.4	0.1	0.6	98.6	98	0.6	0.7	0.7
Pestalotiopsis clavata	JCM 9685	99.8	99.5	0.3	0	0.2	99.4	98.9	0.5	0.3	0.3	99	98.5	0.5	0.6	0.4
Pestalotiopsis clavata	YJ-3	99.6	99.5	0.1	0.1	0.3	99.4	99	0.4	0.3	0.3	98.9	98.4	0.5	0.6	0.5
Pestalotiopsis formosana	NTUCC 17-009 (= BG011)	99.7	99.6	0.1	0	0.3	99.6	99.2	0.4	0.1	0.3	98.9	98.4	0.5	0.6	0.5
Pestalotiopsis formosana	NTUPPMCC 21-035 (= SCL-4)	99.6	99.5	0.1	0	0.4	99.4	99	0.4	0.2	0.4	98.9	98.4	0.5	0.6	0.5
Pestalotiopsis formosana	NTUPPMCC 22-221 (= TUL-4)	99.7	99.6	0.1	0	0.3	99.5	99.1	0.4	0.3	0.2	99	98.5	0.5	0.6	0.4
Pestalotiopsis hainanensis	9143b	95.9	95.5	0.4	0.8	3.3	96.6	96.2	0.4	0.5	2.9	96.1	95.7	0.4	0.9	3
Pestalotiopsis neolitseae	NTUCC 17-011 (= BG002)	98	97.6	0.4	0.8	1.2	97.5	96.9	0.6	1.2	1.3	95.5	94.9	0.6	2.5	2
Pestalotiopsis neolitseae	NTUPPMCC 21-036 (= SCL-2)	99.6	99.5	0.1	0.1	0.3	99.3	98.8	0.5	0.4	0.3	98.9	98.4	0.5	0.7	0.4
Pestalotiopsis sonneratiae	NTUPPMCC 21-044 (= ZSL-4)	99.7	99.6	0.1	0	0.3	99.4	99	0.4	0.2	0.4	99	98.5	0.5	0.5	0.5
Notes: The completeness of predicted proteins was assessed with BUSCO v 5.8.3 in protein mode, with the lineage dataset from OrthoDB v12: Fungi (n = 1,122), Ascomycota (n = 2,826), and Sordariomycetes (n = 4,492). C, Complete BUSCOs; S, Complete and single-copy BUSCOs; D, Complete and duplicated BUSCOs; F, Fragmented BUSCOs; M, Missing BUSCOs. All values in the table are present in percentage. As…

## Sheet: S8
Supplementary Table S8. Transposable element content of Pestalotiopsis genomes used in this study.
Taxon	Assembly	Lifestyle	Retroelements						DNA transposons		Unclassified		Total interspersed repeats
			LINEs		LTR elements		Retroelements_Total
			Number of elements	Length occupied	Number of elements	Length occupied	Number of elements	Length occupied	Number of elements	Length occupied	Number of elements	Length occupied	Length occupied
Pestalotiopsis camelliae-oleiferae	NC0098	E	11	12156 (0.03)	93	163903 (0.35)	104	176059 (0.38)	61	36788 (0.08)	1711	248864 (0.54)	461711 (0.99)
Pestalotiopsis clavata	JCM 9685	E	0	0 (0)	511	980887 (1.89)	511	980887 (1.89)	51	18101 (0.03)	2235	480414 (0.93)	1479402 (2.85)
Pestalotiopsis clavata	YJ-3	PP	33	121140 (0.25)	432	1006833 (2.08)	465	1127973 (2.33)	23	136592 (0.28)	1872	381362 (0.79)	1645927 (3.4)
Pestalotiopsis formosana	NTUCC 17-009 (= BG011)	S	19	13643 (0.03)	30	100635 (0.22)	49	114278 (0.25)	38	11959 (0.03)	1626	289197 (0.62)	415434 (0.89)
Pestalotiopsis formosana	NTUPPMCC 21-035 (= SCL-4)	PP	12	34475 (0.07)	15	8267 (0.02)	27	42742 (0.09)	98	42719 (0.09)	1698	271905 (0.58)	357366 (0.77)
Pestalotiopsis formosana	NTUPPMCC 22-221 (= TUL-4)	E	17	73199 (0.16)	6	8919 (0.02)	23	82118 (0.18)	66	24521 (0.05)	1553	208927 (0.45)	315566 (0.68)
Pestalotiopsis hainanensis	9143b	E	0	0 (0)	85	180947 (0.39)	85	180947 (0.39)	25	12491 (0.03)	2846	558123 (1.21)	751561 (1.62)
Pestalotiopsis neolitseae	NTUCC 17-011 (= BG002)	PP	0	0 (0)	263	445955 (0.95)	263	445955 (0.95)	0	0 (0)	1397	208734 (0.45)	654689 (1.4)
Pestalotiopsis neolitseae	NTUPPMCC 21-036 (= SCL-2)	PP	31	58444 (0.12)	164	308237 (0.66)	195	366681 (0.78)	17	20983 (0.04)	1466	240890 (0.51)	628554 (1.34)
Pestalotiopsis sonneratiae	NTUPPMCC 21-044 (= ZSL-4)	PP	0	0 (0)	89	153628 (0.33)	89	153628 (0.33)	62	35387 (0.08)	1532	253172 (0.55)	442187 (0.95)
Notes: E, isolate recovered from asymptomatic tissue; PP, isolate recovered from symptomatic tissue; S, isolate collected from dead or decaying material; “Number of elements” indicates the count of TE fragments. “Length occupied” values are reported in base pairs (bp), with percentages in parentheses. Assemblies in bold represent new WGS generated in this study.

## Sheet: S9
Supplementary Table S9. CAZymes content of Pestalotiopsis strains used in this study.
Taxon	Assembly	Lifestyle	AA	CBM	CE	GH	GT	PL	Total	Ratio (%)
Pestalotiopsis camelliae-oleiferae	NC0098	E	236	41	75	391	105	29	877	6.05
Pestalotiopsis clavata	JCM 9685	E	235	38	67	384	108	30	862	5.96
Pestalotiopsis clavata	YJ-3	PP	239	40	67	387	107	29	869	6.03
Pestalotiopsis formosana	NTUCC 17-009 (= BG011)	S	241	40	76	398	107	29	891	6.13
Pestalotiopsis formosana	NTUPPMCC 21-035 (= SCL-4)	PP	240	42	75	393	106	29	885	6.05
Pestalotiopsis formosana	NTUPPMCC 22-221 (= TUL-4)	E	235	40	76	394	106	29	880	6.06
Pestalotiopsis hainanensis	9143b	E	235	50	69	377	99	29	859	6.13
Pestalotiopsis neolitseae	NTUCC 17-011 (= BG002)	PP	238	41	74	416	114	31	914	5.73
Pestalotiopsis neolitseae	NTUPPMCC 21-036 (= SCL-2)	PP	242	40	71	394	106	30	883	6.11
Pestalotiopsis sonneratiae	NTUPPMCC 21-044 (= ZSL-4)	PP	237	39	76	391	105	30	878	6.08
Notes: E, isolate recovered from asymptomatic tissue; PP, isolate recovered from symptomatic tissue; S, isolate collected from dead or decaying material; AA, Auxiliary Activities; CBM, Carbohydrate-Binding Modules; CE, Carbohydrate Esterases; GH, Glycoside Hydrolase; GT, GlycosylTransferases; PL, Polysaccharide Lyases; Ratio (%) indicates the proportion of CAZymes relative to the number of predic…

## Sheet: S10
Supplementary Table S10. Detail of CAZymes content of Pestalotiopsis fungi used in this study.
Taxon	P. camelliae-oleiferae	P. clavata	P. clavata	P. formosana	P. formosana	P. formosana	P. hainanensis	P. neolitseae	P. neolitseae	P. sonneratiae
Strain	NC0098	JCM 9685	YJ-3	NTUCC 17-009 (= BG011)	NTUPPMCC 21-035 (= SCL-4)	NTUPPMCC 22-221 (= TUL-4)	9143b	NTUCC 17-011 (= BG002)	NTUPPMCC 21-036 (= SCL-2)	NTUPPMCC 21-044 (= ZSL-4)
AA0	0	0	0	1	0	0	0	0	0	0
AA1	25	26	26	28	28	23	27	26	27	27
AA2	9	9	9	9	9	9	8	9	9	9
AA3	67	63	66	65	67	67	63	69	64	65
AA4	4	5	5	4	4	4	5	4	4	4
AA5	4	5	5	4	4	4	6	3	4	4
AA6	1	1	1	1	1	1	0	1	1	1
AA7	75	76	77	78	76	76	78	76	83	76
AA8	10	10	10	10	10	10	10	10	10	10
AA9	28	27	27	28	28	28	26	27	27	28
AA11	5	5	5	5	5	5	5	5	5	5
AA12	3	3	3	3	3	3	2	3	3	3
AA13	2	2	2	2	2	2	2	2	2	2
AA16	3	3	3	3	3	3	3	3	3	3
CBM1	0	0	0	0	0	0	2	0	0	0
CBM6	1	1	1	1	1	1	1	1	1	1
CBM13	1	1	1	0	0	0	1	0	0	0
CBM18	1	2	3	2	3	2	5	1	2	2
CBM20	5	4	5	6	6	5	5	5	5	5
CBM21	1	1	1	1	1	1	1	1	1	1
CBM24	2	2	2	2	2	2	2	2	2	2
CBM32	0	0	0	0	0	0	0	1	0	0
CBM35	3	2	2	3	3	3	3	2	2	3
CBM42	1	1	1	1	1	1	2	1	1	1
CBM43	3	3	3	2	3	3	3	3	3	2
CBM46	1	1	1	0	0	0	1	0	0	0
CBM48	1	1	1	1	1	1	1	1	1	1
CBM50	1	2	2	2	1	1	3	4	2	2
CBM56	0	0	0	0	0	0	1	0	0	0
CBM63	1	1	1	1	1	1	1	1	1	1
CBM66	1	1	1	1	1	1	1	1	1	1
CBM67	6	6	6	6	6	6	5	6	6	6
CBM68	0	0	0	0	0	0	1	0	0	0
CBM91	12	9	9	11	12	12	11	11	12	11
CE1	6	6	6	6	6	6	6	6	5	6
CE2	1	1	1	1	1	1	1	1	1	1
CE3	11	8	8	10	10	11	9	10	9	10
CE4	12	12	12	12	12	12	12	11	11	12
CE5	19	18	18	19	18	18	16	19	19	19
CE8	9	4	4	9	9	9	9	9	9	9
CE9	1	1	1	1	1	1	1	1	1	1
CE12	5	5	5	6	6	6	5	5	5	6
CE15	2	3	3	3	3	3	1	3	2	3
CE16	9	9	9	9	9	9	9	9	9	9
GH1	4	4	4	4	4	4	4	4	4	4
GH2	11	11	11	11	11	11	11	12	11	11
GH3	37	35	36	37	37	37	37	38	37	36
GH5	22	20	20	21	21	21	21	21	21	21
GH6	4	4	4	4	4	4	4	5	4	4
GH7	6	6	6	6	6	6	6	6	6	6
GH8	0	0	0	0	0	0	0	2	0	0
GH10	4	4	4	4	4	4	3	4	4	4
GH11	4	4	4	4	4	4	2	4	4	3
GH12	3	3	3	3	3	3	3	3	3	3
GH13	9	9	10	10	8	9	8	11	10	10
GH15	4	4	4	4	4	4	4	4	4	4
GH16	21	22	22	22	23	22	22	24	23	22
GH17	5	5	5	5	5	5	5	5	5	5
GH18	15	21	22	20	20	21	19	17	17	17
GH20	2	2	2	2	3	3	2	3	2	2
GH23	0	0	0	0	0	0	0	1	0	0
GH25	0	0	0	0	0	0	0	1	0	0
GH27	6	6	5	6	6	6	5	6	6	6
GH28	19	17	17	19	19	19	16	19	18	19
GH29	2	2	2	2	2	2	2	2	2	2
GH30	7	8	8	7	7	7	9	7	7	7
GH31	8	8	8	8	8	8	8	9	8	8
GH32	3	3	3	3	3	3	3	4	3	3
GH33	1	1	1	1	1	1	1	1	1	1
GH35	10	9	10	10	10	10	10	10	10	10
GH36	3	2	2	4	3	3	2	3	2	3
GH37	2	2	2	2	2	2	2	3	2	2
GH38	1	1	1	1	1	1	1	1	1	1
GH39	3	3	3	4	3	3	2	3	3	3
GH42	1	1	1	1	1	1	1	2	1	1
GH43	33	32	32	32	33	33	32	33	33	32
GH45	2	2	2	2	2	2	2	2	2	2
GH47	9	9	9	9	9	9	9	9	9	9
GH49	1	1	1	1	1	1	0	1	1	1
GH51	3	3	3	3	3	3	3	3	3	4
GH53	1	1	1	1	1	1	1	1	1	1
GH54	1	1	1	1	1	1	2	1	1	1
GH55	8	7	7	7	7	6	8	8	8	7
GH62	2	2	2	2	2	2	1	2	2	2
GH63	2	2	2	2	2	2	2	2	2	2
GH64	3	3	3	3	3	3	3	3	3	3
GH65	0	0	0	0	0	0	0	1	0	0
GH67	0	1	1	0	0	0	1	0	0	0
GH71	3	3	3	3	3	3	3	3	3	3
GH72	7	7	7	7	7	7	7	7	7	7
GH73	0	0	0	0	0	0	0	4	0	0
GH74	1	1	1	1	1	1	1	1	1	1
GH75	4	3	3	4	4	4	4	4	4	4
GH76	15	15	15	15	15	15	14	15	15	15
GH78	15	15	15	15	15	15	13	15	15	15
GH79	8	6	6	7	7	7	7	8	8	7
GH81	1	1	1	1	1	1	1	1	1	1
GH88	2	1	1	2	2	2	2	2	2	2
GH92	7	7	7	7	7	7	7	8	7	7
GH93	3	3	3	3	3	3	3	3	3	3
GH94	1	1	1	1	1	1	1	1	1	1
GH95	4	3	3	4	4	4	3	3	4	4
GH105	3	3	3	3	3	3	3	3	3	3
GH106	7	6	6	8	7	7	6	8	8	7
GH109	0	0	0	1	0	0	0	1	0	1
GH115	2	2	2	2	2	2	2	2	2	2
GH125	3	3	3	3	3	3	3	3	3	3
GH127	1	1	1	1	1	1	1	1	1	1
GH128	5	5	5	5	5	5	4	5	5	5
GH131	3	3	3	3	3	3	3	3	3	3
GH132	2	2	2	2	2	2	2	2	2	2
GH133	1	1	1	1	0	1	1	1	1	1
GH134	0	1	1	0	0	0	1	0	0	0
GH135	5	5	5	5	5	5	2	5	5	5
GH140	1	1	1	1	1	1	1	1	1	1
GH142	1	1	1	1	1	1	1	1	1	1
GH146	1	1	1	1	1	1	1	1	1	1
GH152	1	1	1	1	1	1	1	1	1	1
GH154	2	1	1	2	1	1	2	2	2	2
GT1	16	17	16	17	17	17	14	17	17	17
GT2	18	18	18	18	17	17	18	21	19	18
GT3	1	1	1	1	1	1	1	1	1	1
GT4	6	6	6	6	6	6	3	10	6	6
GT8	5	5	5	5	5	5	5	5	5	5
GT15	6	6	6	6	6	6	6	6	6	6
GT17	1	1	1	1	1	1	1	1	1	1
GT20	3	3	3	3	3	3	2	3	3	3
GT21	1	1	1	1	1	1	1	1	1	1
GT22	4	4	4	4	4	4	4	4	4	4
GT24	1	1	1	1	1	1	1	1	1	1
GT25	1	2	2	1	1	1	2	1	1	1
GT28	0	0	0	0	0	0	0	1	0	0
GT31	7	6	6	7	7	7	7	6	7	6
GT32	4	5	5	4	4	4	4	3	3	4
GT33	1	1	1	1	1	1	1	1	1	1
GT34	2	2	2	2	2	2	1	2	2	2
GT35	1	1	1	1	1	1	1	1	1	1
GT39	3	3	3	3	3	3	3	3	3	3
GT41	1	1	1	1	1	1	1	1	1	1
GT48	1	1	1	1	1	1	1	1	1	1
GT50	1	1	1	1	1	1	1	1	1	1
GT51	0	0	0	0	0	0	0	2	0	0
GT57	2	2	3	2	2	2	2	2	2	2
GT58	1	1	1	1	1	1	1	1	1	1
GT59	1	1	1	1	1	1	1	1	1	1
GT62	4	4	4	4	4	4	3	4	4	4
GT65	0	0	0	0	0	0	1	0	0	0
GT66	1	1	1	1	1	1	1	1	1	1
GT69	3	3	3	3	3	3	3	3	3	3
GT71	2	3	2	3	3	3	2	2	2	2
GT76	1	1	1	1	1	1	1	1	1	1
GT90	6	6	6	6	6	6	6	6	6	6
PL1	13	13	13	13	13	13	13	15	14	14
PL3	7	8	7	7	7	7	7	7	7	7
PL4	5	5	5	5	5	5	4	5	5	5
PL9	1	1	1	1	1	1	2	1	1	1
PL26	2	1	1	2	2	2	2	2	2	2
PL27	1	2	2	1	1	1	1	1	1	1
Notes: AA, Auxiliary Activities; CBM, Carbohydrate-Binding Modules; CE, Carbohydrate Esterases; GH, Glycoside Hydrolase; GT, GlycosylTransferases; PL, Polysaccharide Lyases.

[truncated: 12 more sheets: S11, S12, S13, S14, S15, S16, S17, S18, S19, S20, S21, S22]
